# Supplementary material for: Ecological Drift and Directional Community Change in an Isolated Mediterranean Forest Reserve—Larger Moth Species Under Higher Threat
Source: J Insect Sci. 2020 Sep 19;20(5):7. doi: 10.1093/jisesa/ieaa097 (PMC7500980; doi:10.1093/jisesa/ieaa097)
Supplement: ieaa097_suppl_Supplementary_Appendix_1 [file ieaa097_suppl_supplementary_appendix_1.xlsx]

## Sheet: all_spec
Table of the 300 moth species from Pineta san Vitale (Italy). Listed is their occurrence status (lost, persistent, or previously unrecorded), their classification with regard to specialization (total specialization, larval food specialization, northern distribution range limit, and habitat specialization), their wingspan (in mm), and their taxonomic affiliation at family level.
		Classification of the degree of specialization
Species	Status	Total	Food	North	Habitat	Wingspan	Family
Abrostola asclepiadis	Previously unrecorded	6	1	4	1	33.5	Noctuidae
Abrostola triplasia	Persistent	8	1	4	3	29.93	Noctuidae
Acronicta aceris	Lost	11	3	4	4	39.69	Noctuidae
Acronicta auricoma	Lost	12	4	4	4	38.88	Noctuidae
Acronicta rumicis	Persistent	12	4	4	4	32.4	Noctuidae
Aedia leucomelas	Persistent	4	1	2	1	33.94	Noctuidae
Agrochola circellaris	Previously unrecorded	9	2	4	3	35.41	Noctuidae
Agrotis bigramma	Persistent	10	3	4	3	43.82	Noctuidae
Agrotis puta	Previously unrecorded	8	3	4	1	30.98	Noctuidae
Allophyes oxyacanthae	Persistent	10	2	4	4	39.69	Noctuidae
Amphipyra pyramidea	Persistent	12	4	4	4	45.61	Noctuidae
Anarta stigmosa	Persistent	5	2	2	1	30.46	Noctuidae
Anarta trifolii	Persistent	12	4	4	4	32.4	Noctuidae
Angerona prunaria	Persistent	12	4	4	4	39.69	Geometridae
Apamea monoglypha	Lost	10	2	4	4	49.75	Noctuidae
Apeira syringaria	Persistent	11	3	4	4	39.95	Geometridae
Aplasta ononaria	Lost	8	1	4	3	28.39	Geometridae
Aplocera plagiata	Lost	8	1	4	3	39.89	Geometridae
Apoda limacodes	Previously unrecorded	11	4	4	3	25.92	Limacodidae
Archanara dissoluta	Persistent	6	1	4	1	29.85	Noctuidae
Archanara neurica	Persistent	6	1	4	1	27.46	Noctuidae
Arctia villica	Persistent	8	3	3	2	51.96	Erebidae
Arctornis l-nigrum	Lost	10	3	4	3	39.69	Erebidae
Ascotis selenaria	Lost	8	4	2	2	40.25	Geometridae
Atethmia centrago	Previously unrecorded	7	1	4	2	33.94	Noctuidae
Athetis gluteosa	Previously unrecorded	9	3	4	2	28.39	Noctuidae
Axylia putris	Persistent	10	3	4	3	29.39	Noctuidae
Cabera exanthemata	Previously unrecorded	11	3	4	4	32.4	Geometridae
Calliteara pudibunda	Previously unrecorded	12	4	4	4	48.99	Erebidae
Callopistria juventina	Persistent	6	1	4	1	35.94	Noctuidae
Calophasia lunula	Lost	8	2	4	2	28.84	Noctuidae
Calyptra thalictri	Lost	6	1	4	1	45.48	Erebidae
Caradrina kadenii	Previously unrecorded	8	3	3	2	29.98	Noctuidae
Caradrina morpheus	Lost	11	3	4	4	34.87	Noctuidae
Catarhoe rubidata	Persistent	9	1	4	4	28.39	Geometridae
Catephia alchymista	Persistent	4	1	2	1	44.9	Erebidae
Catocala elocata	Lost	8	2	2	4	74.83	Erebidae
Catocala nupta	Persistent	10	2	4	4	69.82	Erebidae
Catocala promissa	Lost	6	1	4	1	62.45	Erebidae
Catocala puerpera	Lost	6	2	2	2	57.99	Erebidae
Cerura erminea	Persistent	8	2	4	2	59.58	Notodontidae
Cerura vinula	Lost	9	2	4	3	56.12	Notodontidae
Charanyca ferruginea	Previously unrecorded	12	4	4	4	35.78	Noctuidae
Charanyca trigrammica	Lost	11	3	4	4	37.42	Noctuidae
Chariaspilates formosaria	Lost	7	3	3	1	38.42	Geometridae
Chiasmia aestimaria	Persistent	4	1	1	2	22.91	Geometridae
Chilodes maritima	Persistent	7	1	4	2	32.31	Noctuidae
Chlorissa viridata	Persistent	10	3	4	3	25.46	Geometridae
Chloroclystis v-ata	Previously unrecorded	12	4	4	4	16.31	Geometridae
Chrysodeixis chalcites	Persistent	12	4	4	4	38.11	Noctuidae
Cilix glaucata	Previously unrecorded	10	2	4	4	19.9	Drepanidae
Clostera anastomosis	Persistent	8	1	4	3	31.94	Notodontidae
Clostera curtula	Persistent	8	2	4	2	30.74	Notodontidae
Clostera pigra	Lost	9	2	4	3	24.37	Notodontidae
Coenobia rufa	Lost	6	1	4	1	23.45	Noctuidae
Colobochyla salicalis	Previously unrecorded	7	1	4	2	27.93	Erebidae
Colostygia pectinataria	Persistent	10	3	4	3	24.37	Geometridae
Comibaena bajularia	Previously unrecorded	8	1	4	3	24.92	Geometridae
Conisania luteago	Persistent	6	1	4	1	37.95	Noctuidae
Conistra vaccinii	Previously unrecorded	12	4	4	4	31.75	Noctuidae
Cosmia affinis	Persistent	10	3	4	3	31.3	Noctuidae
Cosmia pyralina	Lost	11	3	4	4	31.4	Noctuidae
Cosmia trapezina	Persistent	12	4	4	4	28.72	Noctuidae
Cosmorhoe ocellata	Previously unrecorded	9	1	4	4	22.36	Geometridae
Cossus cossus	Persistent	11	3	4	4	80.8	Cossidae
Costaconvexa polygrammata	Persistent	8	1	4	3	25.98	Geometridae
Craniophora ligustri	Previously unrecorded	11	3	4	4	32.4	Noctuidae
Crocallis elinguaria	Persistent	11	4	4	3	36.22	Geometridae
Cryphia algae	Persistent	9	1	4	4	26.83	Noctuidae
Cryphia ochsi	Previously unrecorded	7	4	1	2	20.98	Noctuidae
Cyclophora punctaria	Previously unrecorded	8	1	4	3	26.46	Geometridae
Cyclophora puppillaria	Previously unrecorded	9	4	3	2	31.75	Geometridae
Deilephila elpenor	Persistent	12	4	4	4	51.96	Sphingidae
Deilephila porcellus	Previously unrecorded	9	1	4	4	42.43	Sphingidae
Deltote pygarga	Persistent	10	3	4	3	20.98	Noctuidae
Dendrolimus pini	Previously unrecorded	7	2	4	1	56.12	Lasiocampidae
Denticucullus pygmina	Lost	9	2	4	3	25.83	Noctuidae
Diachrysia chrysitis Komplex	Persistent	10	3	4	3	31.3	Noctuidae
Diachrysia chryson	Lost	9	3	3	3	48.74	Noctuidae
Diaphora mendica	Previously unrecorded	12	4	4	4	32.62	Erebidae
Drymonia dodonaea	Previously unrecorded	7	1	4	2	35.41	Notodontidae
Drymonia querna	Lost	7	2	3	2	39.89	Notodontidae
Dypterygia scabriuscula	Previously unrecorded	10	3	4	3	34.41	Noctuidae
Dyspessa ulula	Persistent	4	1	2	1	22.23	Cossidae
Earias clorana	Previously unrecorded	8	1	4	3	17.89	Nolidae
Earias vernana	Persistent	8	1	4	3	19.44	Nolidae
Egira conspicillaris	Previously unrecorded	6	1	3	2	38.88	Noctuidae
Eilema caniola	Persistent	8	1	3	4	31.3	Erebidae
Eilema complana	Persistent	8	1	4	3	33.99	Erebidae
Eilema depressa	Persistent	7	1	4	2	31.75	Erebidae
Eilema lurideola	Previously unrecorded	9	1	4	4	31.3	Erebidae
Eilema pygmaeola	Persistent	7	1	4	2	25.92	Erebidae
Eilema sororcula	Persistent	8	1	4	3	28.46	Erebidae
Elaphria venustula	Persistent	11	3	4	4	20.9	Noctuidae
Ennomos erosaria	Lost	11	3	4	4	32.4	Geometridae
Ennomos quercinaria	Previously unrecorded	12	4	4	4	45.83	Geometridae
Epione repandaria	Persistent	11	3	4	4	27.39	Geometridae
Epirrhoe alternata	Persistent	9	1	4	4	22.36	Geometridae
Episema glaucina	Previously unrecorded	4	1	2	1	33.32	Noctuidae
Eublemma purpurina	Previously unrecorded	7	2	4	1	24.98	Erebidae
Eucarta amethystina	Persistent	6	2	2	2	33.99	Noctuidae
Eucarta virgo	Persistent	8	2	4	2	29.46	Noctuidae
Eupithecia abbreviata	Lost	7	1	4	2	20.45	Geometridae
Eupithecia absinthiata	Lost	12	4	4	4	19.97	Geometridae
Eupithecia centaureata	Persistent	11	4	4	3	17.89	Geometridae
Eupithecia dodoneata	Persistent	7	1	4	2	20.45	Geometridae
Eupithecia ericeata	Persistent	6	3	2	1	18.89	Geometridae
Eupithecia pusillata	Previously unrecorded	7	1	4	2	18.89	Geometridae
Eupithecia ultimaria	Previously unrecorded	5	1	3	1	14.87	Geometridae
Eupithecia virgaureata	Previously unrecorded	11	4	4	3	19.77	Geometridae
Euplexia lucipara	Persistent	11	4	4	3	29.39	Noctuidae
Euproctis chrysorrhoea	Previously unrecorded	12	4	4	4	38.88	Erebidae
Euproctis similis	Lost	12	4	4	4	31.3	Erebidae
Euxoa segnilis	Lost	7	4	2	1	32.5	Noctuidae
Euxoa temera	Lost	5	2	2	1	37.95	Noctuidae
Furcula bifida	Persistent	9	2	4	3	39.69	Notodontidae
Furcula furcula	Persistent	10	3	4	3	30.74	Notodontidae
Gastropacha quercifolia	Persistent	10	3	4	3	67.08	Lasiocampidae
Globia algae	Lost	7	2	4	1	37.95	Noctuidae
Globia sparganii	Lost	6	1	4	1	35.78	Noctuidae
Gymnoscelis rufifasciata	Persistent	12	4	4	4	16.88	Geometridae
Habrosyne pyritoides	Persistent	8	1	4	3	37.42	Drepanidae
Hadena bicruris	Lost	10	2	4	4	34.64	Noctuidae
Hadena perplexa	Persistent	8	1	4	3	31.18	Noctuidae
Harpyia milhauseri	Previously unrecorded	7	2	4	1	54.77	Notodontidae
Hecatera bicolorata	Lost	10	2	4	4	31.3	Noctuidae
Hecatera dysodea	Lost	10	2	4	4	32.98	Noctuidae
Helotropha leucostigma	Persistent	8	3	4	1	40.35	Noctuidae
Hemistola chrysoprasaria	Persistent	9	1	4	4	29.93	Geometridae
Hemithea aestivaria	Previously unrecorded	12	4	4	4	25.46	Geometridae
Herminia grisealis	Persistent	10	3	4	3	25.92	Erebidae
Herminia tarsicrinalis	Persistent	11	3	4	4	29.93	Erebidae
Herminia tarsipennalis	Persistent	10	3	4	3	32.4	Erebidae
Herminia tenuialis	Lost	8	4	2	2	22.49	Erebidae
Heterogenea asella	Persistent	10	3	4	3	17.32	Limacodidae
Hoplodrina ambigua	Persistent	9	1	4	4	32.98	Noctuidae
Hoplodrina blanda	Lost	11	3	4	4	32.94	Noctuidae
Horisme radicaria	Previously unrecorded	7	1	3	3	26.27	Geometridae
Horisme vitalbata	Persistent	8	1	4	3	32.4	Geometridae
Hypena proboscidalis	Previously unrecorded	8	1	4	3	30.82	Erebidae
Hyphantria cunea	Previously unrecorded	11	4	3	4	31.3	Erebidae
Hypomecis punctinalis	Persistent	12	4	4	4	50.3	Geometridae
Idaea aversata	Persistent	12	4	4	4	26.27	Geometridae
Idaea degeneraria	Persistent	11	3	4	4	28.39	Geometridae
Idaea dimidiata	Persistent	11	3	4	4	15.3	Geometridae
Idaea filicata	Previously unrecorded	5	3	1	1	15.3	Geometridae
Idaea muricata	Persistent	11	4	4	3	18.97	Geometridae
Idaea pallidata	Previously unrecorded	9	3	4	2	18.44	Geometridae
Idaea rubraria	Previously unrecorded	9	3	3	3	22.98	Geometridae
Idaea rusticata	Previously unrecorded	10	4	4	2	19.97	Geometridae
Idaea seriata	Persistent	12	4	4	4	19.97	Geometridae
Idaea straminata	Persistent	11	3	4	4	30.4	Geometridae
Idaea subsericeata	Persistent	10	4	4	2	23.45	Geometridae
Idia calvaria	Lost	9	3	2	4	28.98	Erebidae
Ipimorpha retusa	Previously unrecorded	10	2	4	4	28.84	Noctuidae
Ipimorpha subtusa	Previously unrecorded	10	2	4	4	28.46	Noctuidae
Lacanobia blenna	Persistent	6	2	3	1	37.95	Noctuidae
Lacanobia oleracea	Persistent	12	4	4	4	34.41	Noctuidae
Lacanobia suasa	Persistent	12	4	4	4	34.41	Noctuidae
Lacanobia w-latinum	Previously unrecorded	11	3	4	4	39.42	Noctuidae
Laelia coenosa	Persistent	8	3	4	1	47.96	Erebidae
Laothoe populi	Persistent	10	2	4	4	76.49	Sphingidae
Laspeyria flexula	Previously unrecorded	9	1	4	4	24.92	Erebidae
Lemonia taraxaci	Lost	5	2	2	1	43.99	Brahmaeidae
Lenisa geminipuncta	Previously unrecorded	6	1	4	1	29.39	Noctuidae
Leucania obsoleta	Persistent	6	1	4	1	37.95	Noctuidae
Leucania zeae	Persistent	7	2	1	4	35.94	Noctuidae
Leucoma salicis	Lost	10	2	4	4	43.01	Erebidae
Ligdia adustata	Persistent	9	1	4	4	22.36	Geometridae
Lithosia quadra	Previously unrecorded	9	1	4	4	43.87	Erebidae
Lobophora halterata	Previously unrecorded	10	2	4	4	22.36	Geometridae
Lomaspilis marginata	Previously unrecorded	10	3	4	3	33.76	Geometridae
Lomographa bimaculata	Previously unrecorded	11	3	4	4	23.92	Geometridae
Luperina dumerilii	Persistent	6	2	3	1	32.98	Noctuidae
Lygephila craccae	Persistent	8	2	4	2	42.9	Erebidae
Lygephila pastinum	Persistent	9	2	4	3	39.42	Erebidae
Lymantria dispar	Persistent	12	4	4	4	41.95	Erebidae
Macaria alternata	Persistent	11	4	4	3	24.37	Geometridae
Macaria liturata	Previously unrecorded	8	2	4	2	24.37	Geometridae
Macaria notata	Lost	11	3	4	4	29.93	Geometridae
Macdunnoughia confusa	Persistent	12	4	4	4	34.87	Noctuidae
Macrochilo cribrumalis	Persistent	8	2	4	2	28.46	Erebidae
Macrothylacia rubi	Persistent	11	4	4	3	50.99	Lasiocampidae
Malacosoma castrensis	Persistent	10	4	4	2	35.65	Lasiocampidae
Malacosoma neustria	Lost	11	3	4	4	29.58	Lasiocampidae
Mamestra brassicae	Persistent	12	4	4	4	40.8	Noctuidae
Meganola albula	Persistent	10	3	4	3	20.78	Nolidae
Meganola togatulalis	Persistent	5	1	3	1	20.78	Nolidae
Melanthia procellata	Persistent	9	1	4	4	29.39	Geometridae
Menophra abruptaria	Persistent	11	3	4	4	38.88	Geometridae
Menophra japygiaria	Lost	7	4	1	2	28.46	Geometridae
Mesapamea secalis	Persistent	10	2	4	4	30.5	Noctuidae
Mesoligia furuncula	Persistent	9	2	4	3	24.82	Noctuidae
Metachrostis velox	Persistent	4	2	1	1	16.97	Erebidae
Miltochrista miniata	Persistent	8	1	4	3	24.92	Erebidae
Minoa murinata	Persistent	7	1	3	3	15.87	Geometridae
Minucia lunaris	Lost	6	1	4	1	56.86	Erebidae
Moma alpium	Persistent	11	3	4	4	32.4	Noctuidae
Mormo maura	Previously unrecorded	9	3	4	2	59.79	Noctuidae
Mythimna congrua	Persistent	6	2	3	1	33.41	Noctuidae
Mythimna ferrago	Previously unrecorded	10	2	4	4	37.42	Noctuidae
Mythimna pallens	Persistent	10	2	4	4	32.4	Noctuidae
Mythimna pudorina	Lost	8	3	4	1	36.47	Noctuidae
Mythimna riparia	Persistent	7	3	2	2	32.4	Noctuidae
Mythimna sicula	Persistent	6	2	3	1	28.84	Noctuidae
Mythimna straminea	Persistent	8	3	4	1	35.78	Noctuidae
Mythimna turca	Persistent	8	3	4	1	40.8	Noctuidae
Noctua fimbriata	Persistent	12	4	4	4	49.75	Noctuidae
Noctua interjecta	Persistent	11	4	4	3	33.41	Noctuidae
Noctua janthina / janthe	Persistent	12	4	4	4	34.64	Noctuidae
Noctua orbona	Lost	12	4	4	4	41.35	Noctuidae
Nola aerugula	Persistent	8	3	4	1	17.32	Nolidae
Nola chlamitulalis	Lost	3	1	1	1	17.97	Nolidae
Nola subchlamydula	Persistent	5	2	2	1	16.97	Nolidae
Nonagria typhae	Lost	7	2	4	1	47.43	Noctuidae
Notodonta tritophus	Persistent	9	1	4	4	49.75	Notodontidae
Notodonta ziczac	Previously unrecorded	11	3	4	4	42.43	Notodontidae
Nyctobrya muralis	Previously unrecorded	9	1	4	4	30.3	Noctuidae
Ochropleura plecta	Previously unrecorded	12	4	4	4	27.39	Noctuidae
Ocneria rubea	Lost	7	4	2	1	28.28	Erebidae
Odonestis pruni	Persistent	11	4	4	3	49.64	Lasiocampidae
Oligia latruncula	Previously unrecorded	10	2	4	4	25.46	Noctuidae
Opisthograptis luteolata	Persistent	11	3	4	4	34.41	Geometridae
Orgyia antiqua	Previously unrecorded	12	4	4	4	27.39	Erebidae
Orgyia recens	Persistent	10	3	4	3	37.42	Erebidae
Orthonama vittata	Persistent	11	3	4	4	24.45	Geometridae
Parahypopta caestrum	Previously unrecorded	6	1	3	2	29.58	Cossidae
Parascotia fuliginaria	Previously unrecorded	10	2	4	4	22.45	Erebidae
Pasiphila chloerata	Previously unrecorded	8	1	4	3	17.97	Geometridae
Pechipogo plumigeralis	Previously unrecorded	8	3	3	2	23.92	Erebidae
Pelosia muscerda	Persistent	7	1	4	2	25.92	Erebidae
Pelosia obtusa	Persistent	6	1	4	1	24.98	Erebidae
Pelurga comitata	Lost	10	2	4	4	27.39	Geometridae
Peribatodes rhomboidaria	Persistent	12	4	4	4	33.76	Geometridae
Peridea anceps	Lost	9	1	4	4	57.01	Notodontidae
Perizoma flavofasciata	Previously unrecorded	10	2	4	4	28.84	Geometridae
Petrophora chlorosata	Persistent	7	1	4	2	33.87	Geometridae
Phaiogramma etruscaria	Persistent	6	3	1	2	17.89	Geometridae
Phalera bucephala	Persistent	12	4	4	4	48.06	Notodontidae
Pheosia tremula	Persistent	10	2	4	4	49.75	Notodontidae
Philereme transversata	Previously unrecorded	10	3	4	3	32.76	Geometridae
Philereme vetulata	Persistent	11	3	4	4	26.83	Geometridae
Photedes morrisii	Persistent	6	1	4	1	29.73	Noctuidae
Phragmataecia castaneae	Persistent	6	1	4	1	36.74	Cossidae
Phragmatobia fuliginosa	Persistent	12	4	4	4	32.4	Erebidae
Phyllophila obliterata	Persistent	4	1	2	1	22.49	Noctuidae
Plusia festucae	Lost	8	2	4	2	39.55	Noctuidae
Polyphaenis sericata	Previously unrecorded	6	3	2	1	41.99	Noctuidae
Pseudeustrotia candidula	Persistent	11	3	4	4	21.98	Noctuidae
Pseudoips prasinana	Persistent	11	4	4	3	32.4	Nolidae
Pseudoterpna pruinata	Lost	8	2	4	2	32.4	Geometridae
Pterostoma palpina	Persistent	11	3	4	4	43.87	Notodontidae
Pyrrhia umbra	Persistent	12	4	4	4	30.74	Noctuidae
Rhizedra lutosa	Persistent	6	1	4	1	45.83	Noctuidae
Rivula sericealis	Persistent	10	2	4	4	19.9	Erebidae
Schrankia costaestrigalis	Persistent	9	3	4	2	18.76	Erebidae
Scopula caricaria	Lost	8	2	4	2	21.45	Geometridae
Scopula emutaria	Persistent	8	3	4	1	24.45	Geometridae
Scopula imitaria	Previously unrecorded	9	3	4	2	27.46	Geometridae
Scopula nigropunctata	Persistent	12	4	4	4	31.4	Geometridae
Scopula rubiginata	Lost	10	4	4	2	17.32	Geometridae
Scotopteryx cf mucronata	Lost	8	2	4	2	33.76	Geometridae
Scotopteryx luridata	Lost	7	2	4	1	34.87	Geometridae
Senta flammea	Persistent	6	1	4	1	35.78	Noctuidae
Sesamia cretica	Persistent	7	2	1	4	31.4	Noctuidae
Sideridis rivularis	Persistent	10	2	4	4	28.46	Noctuidae
Simyra albovenosa	Persistent	9	4	4	1	35.78	Noctuidae
Smerinthus ocellata	Persistent	11	3	4	4	74.83	Sphingidae
Spatalia argentina	Lost	5	1	2	2	35.41	Notodontidae
Sphinx ligustri	Lost	11	3	4	4	103.92	Sphingidae
Spilosoma lubricipeda	Persistent	12	4	4	4	40.4	Erebidae
Spilosoma lutea	Previously unrecorded	12	4	4	4	33.47	Erebidae
Spilosoma urticae	Lost	10	4	4	2	41.81	Erebidae
Stauropus fagi	Previously unrecorded	10	4	4	2	51.96	Notodontidae
Stegania trimaculata	Persistent	6	1	3	2	26.98	Geometridae
Subacronicta megacephala	Persistent	11	3	4	4	41.95	Noctuidae
Synopsia sociaria	Lost	6	3	2	1	35.07	Geometridae
Tephronia sepiaria	Lost	7	2	2	3	19.97	Geometridae
Tethea ocularis	Persistent	9	1	4	4	34.87	Drepanidae
Thalera fimbrialis	Persistent	11	4	4	3	27.39	Geometridae
Thaumetopoea pityocampa	Persistent	4	2	1	1	38.24	Notodontidae
Thaumetopoea processionea	Lost	9	1	4	4	29.58	Notodontidae
Thetidia smaragdaria	Previously unrecorded	10	3	4	3	34.99	Geometridae
Tholera decimalis	Lost	10	2	4	4	37.95	Noctuidae
Thumatha senex	Persistent	6	1	4	1	17.32	Erebidae
Thyatira batis	Persistent	8	1	4	3	34.87	Drepanidae
Timandra comae	Persistent	10	2	4	4	25.38	Geometridae
Trachea atriplicis	Persistent	11	3	4	4	39.95	Noctuidae
Trichiura crataegi	Persistent	9	3	4	2	27.39	Lasiocampidae
Trigonophora flammea	Previously unrecorded	9	4	3	2	47.83	Noctuidae
Watsonalla binaria	Previously unrecorded	6	1	4	1	23.24	Drepanidae
Watsonalla cultraria	Previously unrecorded	7	2	4	1	23.66	Drepanidae
Xanthia gilvago	Previously unrecorded	11	3	4	4	34.87	Noctuidae
Xanthia ocellaris	Previously unrecorded	6	1	4	1	33.94	Noctuidae
Xanthorhoe ferrugata	Previously unrecorded	10	3	4	3	19.9	Geometridae
Xanthorhoe fluctuata	Previously unrecorded	11	3	4	4	21.21	Geometridae
Xanthorhoe vidanoi	Lost	7	3	1	3	19.9	Geometridae
Xestia xanthographa	Previously unrecorded	11	4	4	3	33.47	Noctuidae
Zanclognatha lunalis	Previously unrecorded	10	3	4	3	33.94	Erebidae
Zeuzera pyrina	Persistent	12	4	4	4	45.83	Cossidae
